# Supplementary material for: Equity in practice: Assigning competence to shape STEM student participation
Source: PLoS One. 2024 Apr 17;19(4):e0299984. doi: 10.1371/journal.pone.0299984 (PMC11023227; doi:10.1371/journal.pone.0299984)
Supplement: S1 Data — (CSV) [file pone.0299984.s001.csv]

Student	Ob1	Ob2	Ob3	Ob4	Ob12	Ob123	Ob1234	AC
A	1	0	13	2	1	14	16
B	4	0	1	0	4	5	5
C	0	0	0	0	0	0	0
D	0	0	2	3	0	2	5
E	1	0	1	0	1	2	2	Y
F	0	0	0	2	0	0	2
G	0	5	0	0	5	5	5
H	0	0	1	1	0	1	2	Y
I	2	1	0	0	3	3	3
J	1	2	0	0	3	3	3
K	0	0	0	0	0	0	0
L	1	0	1	0	1	2	2
M	1	1	2	2	2	4	6
N	1	0	0	0	1	1	1
O	1	4	1	0	5	6	6
P	0	0	0	0	0	0	0
Q	0	0	1	0	0	1	1
R	0	0	2	2	0	2	4
S	1	2	2	6	3	5	11	Y
T	0	0	0	0	0	0	0
U	0	0	0	0	0	0	0
V	0	5	0	0	5	5	5	Y
W	1	0	0	0	1	1	1
X	1	2	1	0	3	4	4
Y	0	3	1	1	3	4	5
Z	1	0	0	0	1	1	1
AA	0	1	0	1	1	1	2
BB	0	2	0	2	2	2	4
CC	0	0	0	0	0	0	0
