# Supplementary material for: Equity in practice: Assigning competence to shape STEM student participation
Source: PLoS One. 2024 Apr 17;19(4):e0299984. doi: 10.1371/journal.pone.0299984 (PMC11023227; doi:10.1371/journal.pone.0299984)
Supplement: S2 Data — (CSV) [file pone.0299984.s002.csv]

Student	Obs1	Obs2	Obs3	Obs4	Obs12	Obs123	Obs1234	AC
A	1	1	2	1	2	4	5
B	0	1	2	0	1	3	3	Y
C	0	0	0	1	0	0	1
D	0	3	2	2	3	5	7	Y
E	0	1	0	0	1	1	1	Y
F	1	2	0	8	3	3	11	Y
G	1	5	2	0	6	8	8	Y
H	3	1	0	0	4	4	4	Y
I	2	0	3	0	2	5	5
J	1	1	3	1	2	5	6
K	0	3	0	0	3	3	3
L	0	3	1	4	3	4	8	Y
M	0	0	0	0	0	0	0
N	0	2	1	0	2	3	3
O	0	1	0	0	1	1	1	Y
P	1	2	0	0	3	3	3
Q	0	1	1	1	1	2	3
R	2	1	2	0	3	5	5
