# Supplementary material for: Equity in practice: Assigning competence to shape STEM student participation
Source: PLoS One. 2024 Apr 17;19(4):e0299984. doi: 10.1371/journal.pone.0299984 (PMC11023227; doi:10.1371/journal.pone.0299984)
Supplement: S3 Data — (CSV) [file pone.0299984.s003.csv]

Student	Ob1	Ob2	Ob3	Ob4	Ob12	Ob123	Ob1234	AC
A	0	1	2	2	1	3	5
B	0	0	0	0	0	0	0
C	0	0	0	0	0	0	0
D	0	0	2	0	0	2	2
E	0	0	0	2	0	0	2
F	0	0	0	0	0	0	0
G	0	3	3	4	3	6	10
H	0	2	2	3	2	4	7
I	0	0	0	0	0	0	0
J	4	0	0	0	4	4	4
K	0	0	0	0	0	0	0
L	0	0	0	0	0	0	0
M	1	1	0	3	2	2	5
N	0	0	0	0	0	0	0
O	0	0	0	0	0	0	0
P	0	0	0	0	0	0	0
Q	0	0	0	0	0	0	0
R	0	0	0	0	0	0	0
S	0	1	0	0	1	1	1
T	5	6	4	3	11	15	18	Y
U	0	0	1	2	0	1	3
V	0	0	0	2	0	0	2
W	0	0	1	0	0	1	1
X	0	0	0	0	0	0	0
Y	0	0	0	0	0	0	0
Z	0	0	0	1	0	0	1
AA	0	0	0	0	0	0	0
BB	0	0	0	0	0	0	0
CC	0	2	2	4	2	4	8	Y
DD	0	1	1	0	1	2	2
EE	0	1	1	2	1	2	4
FF	0	0	0	2	0	0	2	Y
GG	0	0	0	0	0	0	0
HH	0	0	0	0	0	0	0
II	4	0	0	0	4	4	4	Y
JJ	0	0	0	0	0	0	0
KK	1	1	4	3	2	6	9	Y
LL	0	0	0	0	0	0	0
MM	2	1	2	2	3	5	7	Y
NN	0	0	0	0	0	0	0
